# Supplementary material for: Transcriptomic analysis of long noncoding RNAs and mRNAs expression profiles in the spinal cord of bone cancer pain rats
Source: Mol Brain. 2020 Mar 24;13:47. doi: 10.1186/s13041-020-00589-2 (PMC7092675; doi:10.1186/s13041-020-00589-2)
Supplement: Supplementary file 5 — Additional file 5: Table S3. The raw data of RT-qPCR validation assay. [file 13041_2020_589_MOESM5_ESM.xlsx]

## Sheet: Sheet1
Table S3. The raw data of RT-qPCR validation assay.
Samples	B1			B2			B3			B4			B5			B6			S1			S2			S3			S4			S5			S6
Gene	Ct			Ct			Ct			Ct			Ct			Ct			Ct			Ct			Ct			Ct			Ct			Ct
Gapdh	15.9011	15.97	15.8931	15.917	15.986	15.909	15.8232	15.8312	15.8771	15.839	15.847	15.893	15.9111	15.8252	15.9261	15.927	15.841	15.942	16.1578	16.1199	16.1958	16.174	16.136	16.212	16.0369	16.015	16.1448	16.053	16.031	16.161	15.958	16.0399	16.0539	15.974	16.056	16.07
Ciita	26.7782	26.3946	26.4565	26.805	26.421	26.483	26.1298	26.3097	26.3037	26.156	26.336	26.33	26.1588	26.3396	26.3037	26.185	26.366	26.33	33.2247	32.1878	32.4006	33.258	32.22	32.433	31.7242	31.4925	32.3276	31.756	31.524	32.36	31.8591	33.7262	31.8102	31.891	33.76	31.842
Cybb	22.5354	22.7193	22.7193	22.558	22.742	22.742	22.2917	22.4545	22.0999	22.314	22.477	22.122	22.4525	22.4615	22.4725	22.475	22.484	22.495	24.6813	25.1648	25.0799	24.706	25.19	25.105	25.6713	25.0599	25.1858	25.697	25.085	25.211	25.4565	25.6303	25.4575	25.482	25.656	25.483
Cd74	16.6034	16.6353	16.6923	16.62	16.652	16.709	16.6713	16.5934	16.6264	16.688	16.61	16.643	16.5414	16.5734	16.5704	16.558	16.59	16.587	23.2837	23.4425	23.1918	23.307	23.466	23.215	22.4815	22.4515	22.5924	22.504	22.474	22.615	23.3356	22.989	22.8691	23.359	23.012	22.892
Trpm2	24.2737	24.4305	24.3017	24.298	24.455	24.326	23.8861	23.947	24.1298	23.91	23.971	24.154	23.8641	24.2527	24.1928	23.888	24.277	24.217	25.9041	26.1209	25.9081	25.93	26.147	25.934	25.964	25.7462	26.0239	25.99	25.772	26.05	26.8961	26.5904	26.8281	26.923	26.617	26.855
NONRATT003582.2	17.9231	17.8911	17.8511	17.941	17.909	17.869	17.4206	17.3706	17.4825	17.438	17.388	17.5	17.3746	17.3396	17.3646	17.392	17.357	17.382	19.8831	19.7952	19.9151	19.903	19.815	19.935	20.1009	19.978	20.1478	20.121	19.998	20.168	20.942	21.0669	21.1758	20.963	21.088	21.197
NONRATT004661.2	22.4345	22.2917	22.5334	22.457	22.314	22.556	21.8601	21.8931	21.9121	21.882	21.915	21.934	21.8172	21.7912	21.7282	21.839	21.813	21.75	22.7422	22.985	22.8731	22.765	23.008	22.896	22.7412	22.7292	22.7442	22.764	22.752	22.767	22.99	22.9101	23.2687	23.013	22.933	23.292
NONRATT007487.2	23.5964	23.4615	23.4845	23.62	23.485	23.508	23.0839	22.948	22.946	23.107	22.971	22.969	23.1508	23.0539	23.001	23.174	23.077	23.024	26.1079	25.953	25.9181	26.134	25.979	25.944	26.6943	25.8821	26.0649	26.721	25.908	26.091	26.6443	26.8931	26.7802	26.671	26.92	26.807
NONRATT026544.2	22.0699	22.1848	22.1408	22.092	22.207	22.163	21.7332	21.6473	21.7662	21.755	21.669	21.788	21.6164	21.5524	21.6393	21.638	21.574	21.661	23.8222	23.8811	24.0959	23.846	23.905	24.12	23.7123	23.8082	23.8401	23.736	23.832	23.864	24.3456	24.0959	24.2457	24.37	24.12	24.27
Note: S1, S2, S3, S4, S5 and S6 represent 6 samples of sham-operated group; B1, B2, B3, B4, B5 and B6 represent 6 samples of bone cancer pain group. The RT-qPCR amplification of each gene for each sample were performed in triplicate to obtain the average Ct, which was used to calculate 2-DDCt.

## Sheet: Sheet2
Table S3. The raw data of RT-qPCR validation assay.
Sample	B1			B2			B3			B4			B5			B6			S1			S2			S3			S4			S5			S6
Gene	Ct			Ct			Ct			Ct			Ct			Ct			Ct			Ct			Ct			Ct			Ct			Ct
Gapdh	16.028	15.979	16.055	15.616	15.681	15.751	15.876	15.783	15.839	16.1548	16.0389	16.2203	15.8535	15.7352	15.8034	15.9566	15.8232	16.0665	16.754	16.709	16.851	16.641	16.473	16.594	16.756	16.632	16.591	16.8928	16.8341	16.955	16.6542	16.5774	16.8407	16.815	16.5744	16.9571
Crlf1	24.117	24.386	24.016	24.448	24.6	24.55	24.173	24.339	24.158	24.6542	23.992	24.4064	24.8706	24.5254	24.7414	24.6067	24.1338	24.4631	23.832	23.718	23.905	23.242	23.365	23.163	23.438	23.576	23.453	23.9789	23.8811	24.118	23.622	23.1398	23.5209	23.8353	23.4295	23.7193
Cdc42ep2	21.045	21.1	20.948	20.956	20.909	21.113	21.198	21.134	21.432	21.3321	20.9271	21.2975	21.139	21.0919	21.2075	21.3665	21.4106	21.4524	21.22	21.123	21.155	20.855	20.613	20.853	20.586	20.75	20.673	21.3554	21.1338	21.4746	20.8397	20.8321	21.1053	20.9782	20.6523	20.833
Hspa1b	21.974	21.739	21.768	21.679	21.608	21.576	22.243	22.596	22.333	21.9781	21.7462	22.2377	21.8457	21.5544	21.9391	22.8446	22.3107	22.5099	20.47	20.63	20.377	20.779	20.75	20.818	20.916	20.692	20.634	20.8569	20.3566	20.7156	20.9782	20.7972	21.0283	20.9196	20.6134	21.167
AABR07031184.1	19.773	19.992	20.035	19.536	19.613	19.468	19.908	19.967	19.87	20.2119	20.015	20.0103	19.8287	19.4485	19.7704	20.1866	19.8501	20.1469	20.201	20.098	19.886	19.897	20.01	19.809	19.939	19.968	19.876	20.3191	19.8661	20.4434	20.2301	19.7892	20.1358	20.1876	19.8561	20.1783
Tnnc2	23.829	23.547	23.468	24.004	23.747	23.97	24.086	24.169	24.033	23.806	23.4445	24.1149	24.0082	23.946	24.292	24.4349	24.009	24.375	22.716	22.786	22.799	22.399	22.034	21.968	21.945	22.191	22.159	23.0366	22.7762	22.9886	22.2764	21.946	22.6678	22.4351	22.1368	22.2083
MSTRG.12616.2	24.117	24.011	24.152	23.929	23.789	24.174	23.924	23.922	23.85	26.5081	26.8087	24.3341	26.2631	26.8331	24.1444	26.4099	26.4735	24.1393	24.021	23.909	23.894	24.092	23.949	23.968	23.793	23.733	23.933	24.1242	23.9657	24.1411	24.1645	24.0399	24.2125	23.9466	24.0048	23.912
MSTRG.13351.2	26.005	25.889	25.787	25.94	25.727	25.686	25.935	25.574	25.707	26.1738	25.7612	26.3171	26.01	25.6603	26.2513	25.8553	25.6813	26.2462	25.876	26.362	26.107	25.519	25.924	25.841	25.88	26.188	26.141	26.652	26.0809	26.1865	26.2092	25.8152	25.8252	26.4761	26.1149	26.1906
MSTRG.16194.3	25.319	25.576	25.415	25.894	25.826	25.823	25.209	25.221	25.166	25.8573	25.3896	25.6228	26.1101	25.7972	26.2047	25.4984	25.1408	25.5115	26.76	26.565	26.502	25.554	25.29	25.302	26.579	26.63	26.392	26.8572	26.4755	27.0811	25.5682	25.2767	25.8606	26.9229	26.3656	26.8979
MSTRG.16806.2	20.412	20.19	20.541	20.334	20.31	19.975	20.304	20.24	20.009	20.4121	20.7259	20.6569	20.5334	20.1548	20.578	20.4626	20.1891	20.5476	20.17	20.186	19.781	20.221	19.896	20.271	20.195	20.149	20.172	20.1658	19.7019	20.1095	19.8761	20.1899	20.1603	20.1289	20.0913	20.1344
MSTRG.29385.15	26.187	26.167	26.283	26.174	25.725	26.208	25.979	25.594	25.785	26.4548	26.2567	26.5012	26.008	26.1818	26.4881	25.8755	25.7592	26.2907	26.254	26.451	26.427	26.12	26.761	26.125	26.195	26.219	26.237	26.742	26.4006	26.569	27.0554	26.0989	26.4334	26.5074	26.2108	26.5093
Anxa3	22.0389	22.7892	21.9131	22.065	23.015	22.739	22.5534	22.3626	22.5624	22.5385	21.8692	21.9508	22.7618	22.6935	21.9767	22.1166	22.5173	22.4632	23.1958	24.1578	24.1199	24.212	24.174	23.136	23.1448	24.0369	23.015	24.4236	24.5058	23.4741	24.4399	23.5062	24.5025	24.3014	23.3832	23.4226
NONRATT008764.2	24.7952	24.7193	24.0279	24.821	24.745	24.054	24.2687	24.5035	24.4535	24.4473	23.9799	24.696	24.4728	24.0059	24.7217	24.2339	24.4046	24.1716	25.7432	25.6883	25.4395	25.769	25.714	25.465	26.1189	25.5824	25.962	25.9709	25.8466	26.0521	25.9968	25.8724	26.0782	25.8638	26.3774	26.4323
Note: S1, S2, S3, S4, S5 and S6 represent 6 samples of sham-operated group; B1, B2, B3, B4, B5 and B6 represent 6 samples of bone cancer pain group. The RT-qPCR amplification of each gene for each sample were performed in triplicate to obtain the average Ct, which was used to calculate 2-DDCt.
